# Supplementary material for: Pre-Roman improvements to agricultural production: Evidence from livestock husbandry in late prehistoric Italy
Source: PLoS One. 2018 Dec 31;13(12):e0208109. doi: 10.1371/journal.pone.0208109 (PMC6312331; doi:10.1371/journal.pone.0208109)
Supplement: S2 Table — (XLSX) [file pone.0208109.s002.xlsx]

## Sheet: Sheet1
S2 Table. Results of Chi-squared tests on livestock NISP.
Significant differences indicated: p ≤ 0.05*, p ≤ 0.01**, p ≤ 0.001***.
	Romagna.IA1	Romagna.M	Friuli.F.IA1	Friuli.IA0	Friuli.IA1	Friuli.IA2	Friuli.R	North.IA0	North.IA2	North.M	North.M.R	North.R	North.R.F	South.IA1	South.IA2	South.M	South.M.R	South.R	Veneto.F	Veneto.IA0	Veneto.IA1	Veneto.IA2	Veneto.M	Veneto.R	Veneto.R.F
Romagna.IA1	1	9.15109e-73	0.000131327	1.31582e-07	2.91179e-24	4.37678e-05	0.10578	0.00558214	4.50189e-12	2.14982e-47	5.83435e-51	3.04129e-24	4.44495e-09	2.34738e-28	2.7836e-138	4.13148e-62	7.33702e-48	2.02327e-73	8.32788e-13	1.79897e-28	2.70056e-44	6.9362e-08	2.34712e-24	7.3178e-38	1.37961e-06
Romagna.M	***	1	1.46194e-99	3.97732e-78	0.00116127	2.74783e-47	3.00842e-13	6.47825e-25	2.07151e-158	5.05849e-42	6.98045e-59	1.03538e-189	2.33089e-16	3.51198e-50	1.52924e-268	4.08093e-07	0.240342	1.07452e-07	3.34302e-78	2.54837e-33	7.99587e-08	9.00254e-27	3.39034e-18	9.14286e-20	1.52178e-25
Friuli.F.IA1	***	***	1	4.28174e-06	8.51746e-19	0.0443484	0.876063	0.00207428	4.5296e-29	1.2585e-92	3.50597e-96	9.23064e-67	1.46187e-05	6.63245e-23	1.0401e-244	1.07406e-87	2.22933e-51	1.69737e-107	1.17513e-11	3.17221e-23	7.52292e-58	0.00586363	4.47944e-23	9.61118e-46	0.00143022
Friuli.IA0	***	***	***	1	1.32601e-21	9.72594e-09	0.0411021	2.46132e-07	9.54118e-51	1.42855e-93	2.83245e-105	7.34341e-91	3.28568e-11	3.38391e-14	1.56808e-92	8.18565e-62	7.27493e-48	2.00493e-94	0.107854	2.30289e-13	9.79041e-57	3.53998e-07	3.54421e-28	1.09986e-40	1.95399e-09
Friuli.IA1	***	**	***	***	1	2.02613e-11	1.14188e-05	1.33998e-10	1.19706e-22	2.98594e-10	7.64079e-19	1.84121e-33	6.02367e-05	2.05453e-06	9.99389e-35	0.473029	0.0702525	2.29386e-09	1.6305e-21	4.50572e-11	0.00247447	2.43951e-06	0.0180164	0.270176	2.77988e-07
Friuli.IA2	***	***	*	***	***	1	0.770626	0.040111	1.61236e-06	5.857e-28	4.80317e-34	2.28419e-20	0.0273878	5.0638e-15	8.53929e-115	6.03724e-37	2.74541e-28	5.85041e-50	4.26304e-13	3.10892e-22	1.58499e-24	0.138631	1.88368e-09	4.53223e-18	0.336008
Friuli.R		***		*	***		1	0.104523	0.0150813	1.37399e-07	4.74354e-10	4.50448e-06	0.0676964	0.000281254	6.16571e-22	3.43796e-09	2.15679e-10	6.35635e-15	0.0035717	3.52772e-09	9.84922e-08	0.33164	0.000971621	3.12008e-05	0.289945
North.IA0	**	***	**	***	***	*		1	0.656779	4.49068e-09	1.5654e-08	0.104301	0.0163237	2.01941e-12	6.56352e-50	1.5947e-19	4.64279e-19	8.21606e-23	5.34289e-10	1.12757e-19	1.18686e-12	0.00122724	2.40068e-07	1.87967e-11	0.0605347
North.IA2	***	***	***	***	***	***	*		1	3.08538e-129	3.53653e-89	6.55136e-16	0.00182506	2.61274e-91	0	2.71216e-205	9.27065e-65	3.02352e-133	6.18351e-71	1.22637e-64	4.64953e-69	1.14889e-09	2.22153e-29	7.81158e-95	0.00583151
North.M	***	***	***	***	***	***	***	***	***	1	3.34564e-08	1.65058e-146	2.23584e-05	4.46819e-103	0	1.16581e-66	1.92949e-20	2.66531e-23	2.1274e-112	7.19835e-75	3.23318e-07	3.07371e-19	8.65796e-13	2.09098e-36	8.71375e-11
North.M.R	***	***	***	***	***	***	***	***	***	***	1	1.45289e-82	4.04757e-08	2.45585e-112	0	3.45958e-82	1.48853e-33	4.01762e-29	2.84981e-124	9.38364e-93	6.60524e-18	1.75791e-27	4.84467e-24	1.15531e-52	2.39103e-14
North.R	***	***	***	***	***	***	***		***	***	***	1	1.0086e-07	2.34859e-150	0	4.0374e-269	1.26318e-82	1.18546e-139	6.091e-119	1.48079e-100	1.59298e-83	2.32891e-23	3.81272e-48	1.24473e-140	2.97962e-09
North.R.F	***	***	***	***	***	*		*	**	***	***	***	1	4.54906e-08	4.15364e-49	3.60445e-11	2.75619e-11	9.51836e-17	2.14158e-13	8.42517e-17	1.59048e-06	0.0751389	0.0303085	9.72538e-05	0.492433
South.IA1	***	***	***	***	***	***	***	***	***	***	***	***	***	1	2.8065e-86	1.67039e-34	2.28167e-22	1.48397e-71	3.88701e-12	4.46892e-07	3.12466e-36	4.31788e-06	5.27185e-14	8.18939e-21	5.14749e-10
South.IA2	***	***	***	***	***	***	***	***	***	***	***	***	***	***	1	0	8.98437e-92	2.58259e-274	7.21772e-65	0.00206222	4.91251e-198	7.85438e-62	5.17647e-125	2.19015e-284	3.86493e-65
South.M	***	***	***	***		***	***	***	***	***	***	***	***	***	***	1	0.11661	4.33641e-22	5.17256e-62	1.09872e-26	1.08282e-07	1.02453e-17	2.4402e-10	1.0923e-08	2.04124e-18
South.M.R	***		***	***		***	***	***	***	***	***	***	***	***	***		1	2.10151e-08	1.78757e-47	1.54338e-20	6.13986e-05	1.2735e-16	5.89282e-09	6.46789e-07	6.54486e-17
South.R	***	***	***	***	***	***	***	***	***	***	***	***	***	***	***	***	***	1	2.45867e-98	9.0215e-53	3.37339e-08	1.6361e-32	1.69251e-23	2.70695e-31	2.22331e-26
Veneto.F	***	***	***		***	***	**	***	***	***	***	***	***	***	***	***	***	***	1	2.0087e-09	4.90504e-61	2.55061e-09	1.60155e-31	3.64089e-44	2.34912e-12
Veneto.IA0	***	***	***	***	***	***	***	***	***	***	***	***	***	***	**	***	***	***	***	1	6.49624e-37	1.97163e-14	1.30632e-23	6.47425e-26	9.01862e-19
Veneto.IA1	***	***	***	***	**	***	***	***	***	***	***	***	***	***	***	***	***	***	***	***	1	1.9652e-14	8.47443e-06	3.50251e-07	1.01351e-11
Veneto.IA2	***	***	**	***	***			**	***	***	***	***		***	***	***	***	***	***	***	***	1	0.000169946	7.73239e-08	0.180773
Veneto.M	***	***	***	***	*	***	***	***	***	***	***	***	*	***	***	***	***	***	***	***	***	***	1	0.0605354	0.000250205
Veneto.R	***	***	***	***		***	***	***	***	***	***	***	***	***	***	***	***	***	***	***	***	***		1	1.72375e-08
Veneto.R.F	***	***	**	***	***				**	***	***	***		***	***	***	***	***	***	***	***		***	***	1
