# Supplementary material for: Pre-Roman improvements to agricultural production: Evidence from livestock husbandry in late prehistoric Italy
Source: PLoS One. 2018 Dec 31;13(12):e0208109. doi: 10.1371/journal.pone.0208109 (PMC6312331; doi:10.1371/journal.pone.0208109)
Supplement: S3 Table — (XLSX) [file pone.0208109.s003.xlsx]

## Sheet: Sheet1
S3 Table. Results of Mann-Whitney U Tests on LSI values.
Significant differences indicated: p ≤ 0.05*, p ≤ 0.01**, p ≤ 0.001***. Intra-regional comparisons of non-adjacent periods shaded.
Diachronic changes	Cattle Lengths		Cattle Widths		Sheep Lengths		Sheep Widths		Pig Lengths		Pig Widths
Appennine.BM.R and Appennine.IA1	0.149402		0.00987772	**	0.10205		0.0658898		0.462752		0.0999109
Friuli.BM.R and Friuli.BRF.IA0			0.00464202	**
Friuli.BRF.IA0 and Friuli.IA1	0.789827		0.464109		0.143275		0.0537456		0.825199		0.246032
Friuli.IA1 and Friuli.IA2	1		0.927273		1		0.8		0.4		0.11457
Friuli.BRF.IA0 and Friuli.IA2	0.205497		0.60189		0.875478		0.925808		0.0719514		0.834035
North.BM.R and North.BRF.IA0	0.526311		0.451736		0.240766		0.0645801		0.102121		0.394246
North.BRF.IA0 and North.IA2	0.950761		0.882294		0.752609		0.00701174	**	0.75099		0.430908
North.BM.R and North.IA2	0.00147267	**	0.000837689	***	1.00825e-07	***	1.81498e-26	***	6.82158e-05	***	0.869045
South.BM.R and South.IA1	0.940749		5.84002e-05	***					0.00101035	**	0.101629
South.IA1 and South.IA2	0.0222397	*	0.788602						0.0147364	*	0.934213
South.BM.R and South.IA2	1.22607e-06	***	8.45804e-15	***	1.37153e-06	***	7.8055e-15	***	2.05635e-05	***	0.00279249	**
Veneto.BM.R and Veneto.BRF.IA0	0.894473		0.0309115	*	0.736872		0.39201		0.224417		0.620919
Veneto.BRF.IA0 and Veneto.IA1	0.203021		0.680687		0.0154821	*	0.0374873	*	0.5		0.442146
Veneto.IA1 and Veneto.IA2	0.941176		0.954354						0.2
Veneto.BM.R and Veneto.IA1	0.0394301	*	0.00084277	***	0.00056938	***	1.25984e-05	***	0.0555511		0.0308902	*
Veneto.BM.R and Veneto.IA2	0.20103		0.150814						0.2081
Veneto.BRF.IA0 and Veneto.IA2	0.428571		1						0.666667
Inter-regional comparisons
North.BM.R and South.BM.R	0.475223		0.00417961	**	0.0445062	*	0.759796		0.853767		0.0795276
North.BM.R and Veneto.BM.R	0.0422144	*	7.94405e-07	***	0.0202331	*	2.43187e-06	***	0.026909	*	0.255362
Friuli.BM.R and North.BM.R			0.00576178	**
Friuli.BM.R and South.BM.R			0.00698072	**
Friuli.BM.R and Veneto.BM.R			0.017637	*
South.BM.R and Veneto.BM.R	0.235862		0.0773147		0.00164906	**	2.74568e-05	***	0.040068	*	0.015696	*
Appennine.BM.R and North.BM.R	0.794366		0.959649		0.355101		0.00621382	**	0.166154		0.716639
Appennine.BM.R and Friuli.BM.R			0.00576345	**
Appennine.BM.R and South.BM.R	0.653165		0.055516		0.246738		0.00679859	**	0.116124		0.133273
Appennine.BM.R and Veneto.BM.R	0.204906		0.000805196	***	0.0307436	*	0.0220772	*	0.770183		0.663488
North.BRF.IA0 and Veneto.BRF.IA0	0.261905		0.316939		1		0.180569		0.666667		0.666667
Friuli.BRF.IA0 and North.BRF.IA0	0.677839		0.084891		0.143275		0.004769	**	0.182122		0.666667
Friuli.BRF.IA0 and Veneto.BRF.IA0	0.0319194	*	0.000162456	***	0.0948486		0.118312		0.187781		0.420635
Friuli.IA1 and South.IA1	0.5		0.453056						0.25		0.683564
Friuli.IA1 and Veneto.IA1	0.823529		0.271081		0.613636		0.0421558	*	1		0.18607
Appennine.IA1 and Veneto.IA1	0.802828		0.176048		0.120968		0.0815547		0.0355269	*	0.381002
Appennine.IA1 and Friuli.IA1	1		0.656305		0.2		0.031746	*	0.138836		0.276884
Appennine.IA1 and South.IA1	0.266028		0.163413						0.0566786		0.100274
South.IA1 and Veneto.IA1	0.384949		0.0452887	*					0.0166667	*	0.107506
North.IA2 and South.IA2	0.0195564	*	1.71646e-05	***	0.656092		0.000738503	***	0.585105		0.738314
North.IA2 and Veneto.IA2	0.72633		0.717357						0.58365
Friuli.IA2 and North.IA2	0.340707		0.224575		0.136348		0.803693		0.576432		0.0482967	*
Friuli.IA2 and South.IA2	0.154046		0.761327		0.185316		0.377164		0.260226		0.0294364	*
Friuli.IA2 and Veneto.IA2	0.666667		0.266667						1
South.IA2 and Veneto.IA2	0.865395		0.273202						0.301934
Other comparisons
Appennine.BM.R and Friuli.BRF.IA0	0.00298352	**	1.26297e-06	***	1.52596e-05	***	2.71442e-09	***	0.27116		0.286803
Appennine.BM.R and Friuli.IA1	0.233338		0.0440347	*	0.000733138	***	0.0012585	**	0.444444		0.481597
Appennine.BM.R and Friuli.IA2	0.329505		0.025908	*	0.0241935	*	0.0760615		0.00808081	**	0.086064
Appennine.BM.R and North.BRF.IA0	0.543518		0.426108		0.210777		0.42013		0.4		0.417471
Appennine.BM.R and North.IA2	0.020764	*	0.0435132	*	1.03364e-05	***	2.16895e-12	***	0.1045		0.738568
Appennine.BM.R and South.IA1	0.80659		0.00119864	**					0.00590521	**	1
Appennine.BM.R and South.IA2	8.26824e-05	***	3.08344e-06	***	1.44794e-05	***	4.43322e-08	***	0.114029		0.806086
Appennine.BM.R and Veneto.BRF.IA0	0.34314		1		0.0422205	*	0.0101145	*	0.222222		0.745802
Appennine.BM.R and Veneto.IA1	0.238439		0.535458		2.56028e-11	***	4.87748e-14	***	0.0848485		0.189587
Appennine.BM.R and Veneto.IA2	0.571354		0.892337						0.0444444	*
Appennine.IA1 and Friuli.BRF.IA0	0.740455		0.0324077	*	0.272673		0.39382		0.0823618		0.475384
Appennine.IA1 and Friuli.IA2	0.4		0.571393		0.333333		0.571429		0.128147		0.324212
Appennine.IA1 and North.BM.R	0.180735		0.00336051	**	0.168401		0.0201117	*	0.0104648	*	0.0924485
Appennine.IA1 and North.BRF.IA0	1		0.572706		1		0.329004		0.408727		0.215052
Appennine.IA1 and North.IA2	0.928671		0.316234		0.945194		0.540109		0.516735		0.0788671
Appennine.IA1 and South.BM.R	0.0616935		4.53558e-05	***	0.118402		0.0215468	*	0.00804987	**	0.986304
Appennine.IA1 and South.IA2	0.332675		0.0671584		0.934605		0.798685		0.541645		0.0233178	*
Appennine.IA1 and Veneto.BM.R	0.0453703	*	8.38117e-08	***	0.865801		0.677639		0.760838		0.0372754	*
Appennine.IA1 and Veneto.BRF.IA0	0.144655		0.0249542	*	0.533333		0.859141		0.138836		0.221027
Appennine.IA1 and Veneto.IA2	0.909091		0.491903						0.168545
Friuli.BRF.IA0 and North.BM.R	3.36239e-05	***	1.85106e-13	***	1.66246e-07	***	1.11075e-14	***	0.645023		0.222053
Friuli.BRF.IA0 and North.IA2	0.236041		5.19823e-06	***	0.008334	**	0.345008		0.0317256	*	0.156281
Friuli.BRF.IA0 and South.BM.R	0.00011928	***	1.50863e-13	***	8.21864e-06	***	4.13647e-12	***	0.858289		0.415775
Friuli.BRF.IA0 and South.IA1	0.0696605		0.888566						0.010518	*	0.171784
Friuli.BRF.IA0 and South.IA2	0.267866		0.599698		0.00231043	**	0.00136831	**	0.0290586	*	0.130938
Friuli.BRF.IA0 and Veneto.BM.R	5.0129e-05	***	1.21084e-18	***	0.0150828	*	0.00116373	**	0.182835		0.111921
Friuli.BRF.IA0 and Veneto.IA1	0.389613		0.00203086	**	0.481523		0.284078		0.253007		0.646089
Friuli.BRF.IA0 and Veneto.IA2	0.98138		0.216406						0.185839
Friuli.IA1 and North.BM.R	0.340724		0.108705		0.00370068	**	0.000995046	***	0.851377		0.829258
Friuli.IA1 and North.BRF.IA0	1		0.682828		0.1		0.00952381	**	0.666667		0.428571
Friuli.IA1 and North.IA2	0.828568		0.348424		0.016759	*	0.0125742	*	0.148635		0.830931
Friuli.IA1 and South.BM.R	0.298578		0.0346628	*	0.00582057	**	0.00163862	**	0.939855		0.30141
Friuli.IA1 and South.IA2	0.843545		0.703397		0.0155377	*	0.00202233	**	0.184206		0.612388
Friuli.IA1 and Veneto.BM.R	0.254441		0.00683631	**	0.00112931	**	0.00907423	**	0.297729		0.441673
Friuli.IA1 and Veneto.BRF.IA0	0.571429		0.021334	*	0.0571429		0.013986	*	1		1
Friuli.IA1 and Veneto.IA2	1		0.628571						0.666667
Friuli.IA2 and North.BM.R	0.423037		0.0300074	*	0.0235257	*	0.0467109	*	0.0168388	*	0.0580292
Friuli.IA2 and North.BRF.IA0	0.5		0.396892		0.4		0.428571		1		0.234764
Friuli.IA2 and South.BM.R	0.445886		0.00711975	**	0.0446788	*	0.049327	*	0.00947602	**	0.130252
Friuli.IA2 and South.IA1	0.75		0.832472						0.230303		0.0591085
Friuli.IA2 and Veneto.BM.R	1		0.000886535	***	0.21645		0.270504		0.104243		0.0339606	*
Friuli.IA2 and Veneto.BRF.IA0	1		0.0240493	*	0.266667		0.606061		0.4		0.142457
Friuli.IA2 and Veneto.IA1	0.470588		0.154482		0.815318		0.904534		0.0571429		0.957941
North.BM.R and South.IA1	0.818856		0.000559461	***					0.000745204	***	0.709991
North.BM.R and South.IA2	8.93551e-09	***	8.62847e-14	***	1.35043e-08	***	4.28702e-24	***	8.55663e-07	***	0.541356
North.BM.R and Veneto.BRF.IA0	0.272682		0.868655		0.103407		0.000375928	***	0.122191		0.969561
North.BM.R and Veneto.IA1	0.189364		0.379516		2.56548e-13	***	2.26643e-24	***	0.384432		0.103307
North.BM.R and Veneto.IA2	0.436305		0.751616						0.0721728
North.BRF.IA0 and South.BM.R	0.479905		0.122449		0.0792741		0.0340231	*	0.105388		0.252114
North.BRF.IA0 and South.IA1	0.516667		0.113682						0.5		0.528259
North.BRF.IA0 and South.IA2	0.374609		0.131419		0.804386		0.0805547		0.663056		0.409686
North.BRF.IA0 and Veneto.BM.R	0.231251		0.0270373	*	0.965556		0.598342		0.368574		0.563102
North.BRF.IA0 and Veneto.IA1	1		0.895299		0.03739	*	0.00186419	**	0.2		0.615385
North.BRF.IA0 and Veneto.IA2	0.8		0.921212						1
North.IA2 and South.BM.R	0.00339934	**	3.37513e-07	***	1.23281e-06	***	7.88367e-17	***	0.000263978	***	0.0878408
North.IA2 and South.IA1	0.176885		0.018647	*					0.0329146	*	0.769408
North.IA2 and Veneto.BM.R	0.000608703	***	4.81887e-12	***	0.299514		0.00131699	**	0.203535		0.344967
North.IA2 and Veneto.BRF.IA0	0.0715972		0.108399		0.786705		0.228511		0.160603		0.892592
North.IA2 and Veneto.IA1	0.908947		0.443823		2.98651e-05	***	0.0044724	**	0.0285889	*	0.105163
South.BM.R and Veneto.BRF.IA0	0.45781		0.266546		0.0259259	*	0.000200839	***	0.113347		0.484347
South.BM.R and Veneto.IA1	0.129693		0.0242298	*	1.03049e-08	***	4.13363e-16	***	0.143275		0.233179
South.BM.R and Veneto.IA2	0.481644		0.330721						0.0532754
South.IA1 and Veneto.BM.R	0.488089		6.49249e-07	***					0.0151515	*	0.602505
South.IA1 and Veneto.BRF.IA0	0.365967		0.00420149	**					0.75		0.87075
South.IA1 and Veneto.IA2	0.5		0.235895						0.5
South.IA2 and Veneto.BM.R	9.36187e-07	***	1.53361e-20	***	0.550962		0.153841		0.208062		0.393038
South.IA2 and Veneto.BRF.IA0	0.0114923	*	0.000462768	***	0.914988		0.890688		0.146856		0.873368
South.IA2 and Veneto.IA1	0.175977		0.00307568	**	2.25115e-06	***	7.12451e-09	***	0.0221504	*	0.0399999	*
Appennine.IA1 and Friuli.BM.R			0.001417	**
Friuli.BM.R and Friuli.IA1			0.0571429
Friuli.BM.R and Friuli.IA2			0.0166667	*
Friuli.BM.R and North.BRF.IA0			0.0242424	*
Friuli.BM.R and North.IA2			0.00378014	**
Friuli.BM.R and South.IA1			0.00911579	**
Friuli.BM.R and South.IA2			0.00318929	**
Friuli.BM.R and Veneto.BRF.IA0			0.0177583	*
Friuli.BM.R and Veneto.IA1			0.0100008	*
Friuli.BM.R and Veneto.IA2			0.1
